# Supplementary material for: Electron-Rich Triazine-Conjugated Microporous Polymers for the Removal of Dyes from Wastewater
Source: Molecules. 2023 Jun 15;28(12):4785. doi: 10.3390/molecules28124785 (PMC10301975; doi:10.3390/molecules28124785)
Supplement: Supplementary file 1 [file molecules-28-04785-s001.zip]

Archive with 1 entries (1 files):
- molecules-2430687-supplementary.pdf
